# Supplementary material for: Whole-genome analysis and antimicrobial resistance phenotype of Vagococcus fluvialis isolated from wild Niviventer
Source: Front Microbiol. 2025 Apr 16;16:1546744. doi: 10.3389/fmicb.2025.1546744 (PMC12042758; doi:10.3389/fmicb.2025.1546744)
Supplement: Supplementary Table 1 — VFDB. [file Table_1.xlsx]

## Sheet: Sheet1
Level 1 Category	Level 2 Category	Brief Description	Number of fragments	Identity(%)	Short name Description	Detailed description
Defensive virulence factors	Stress protein	clpP	2	61.90±19.30	ClpP	ATP-dependent Clp protease proteolytic subunit
Defensive virulence factors	Stress protein	lisR	2	61.75±16.65	LisR/LisK	two-component response regulator
Defensive virulence factors	Stress protein	lap	4	55.12±12.57	Listeria adhesion protein	putative alcohol-acetaldehyde dehydrogenase
Defensive virulence factors	Stress protein	slrA	2	51.90±4.60	Streptococcal lipoprotein rotamase A	peptidyl-prolyl cis-trans isomerase, cyclophilin-type
Defensive virulence factors	Stress protein	bee3	3	50.30±3.21	Bee (biofilm enhancer in enterococci)	Bee3
Defensive virulence factors	Stress protein	mgtB	2	49.35±0.95	Mg2+ transport	hypothetical protein
Defensive virulence factors	Stress protein	flhA	6	48.90±8.17	HexNAc	flagellar biosynthesis protein FlhA
Defensive virulence factors	Stress protein	BCE_5400	9	48.67±7.66	Polysaccharide capsule	capsular exopolysaccharide family protein
Offensive virulence factors	Toxin	vctG	2	46.60±5.80	Periplasmic binding protein-dependent ABC transport systems	ABC transporter, permease protein
Offensive virulence factors	Toxin	sugC	6	46.37±4.11	Trehalose-recycling ABC transporter	carbohydrate ABC transporter ATP-binding protein, CUT1 family
Offensive virulence factors	Toxin	virR	2	45.95±4.95	VirR/VirS	hypothetical protein
Offensive virulence factors	Toxin	agrA	2	45.25±0.55	AgrA/AgrC	putative 2-components response regulator protein
Nonspecific virulence factor	Iron uptake system	regX3	4	43.65±3.24	RegX3	DNA-binding response regulator RegX3
Nonspecific virulence factor	Iron uptake system	pdhB	5	43.48±2.53	PDH-B	e1-beta chain
Nonspecific virulence factor	Iron uptake system	CBU_1566	3	42.93±2.28	T4SS effectors	Coxiella Dot/Icm type IVB secretion system translocated effector
Offensive virulence factors	Secretion system	gtrB	2	41.65±0.25	LPS	bactoprenol glucosyl transferase
Offensive virulence factors	Toxin	clbD	2	41.60±1.30	Colibactin	colibactin biosynthesis dehydrogenase ClbD
Offensive virulence factors	Toxin	fbpC	2	40.95±0.55	ABC transporter	iron-uptake permease ATP-binding protein
Offensive virulence factors	Toxin	oppA	5	40.74±0.83	Oligopeptide-binding protein	peptide/nickel transport system substrate-binding protein
Offensive virulence factors	Toxin	eno	1	80.8	Streptococcal enolase	phosphopyruvate hydratase
Offensive virulence factors	Toxin	plr/gapA	1	79.3	Streptococcal plasmin receptor/GAPDH	glyceraldehyde-3-phosphate dehydrogenase, type I
Offensive virulence factors	Invasion	hasC	1	75	Hyaluronic acid capsule	UDP-glucose pyrophosphorylase
Offensive virulence factors	Adherence	tuf	1	71.5	EF-Tu	Elongation factor Tu
Offensive virulence factors	Adherence	groEL	1	69.7	GroEL	chaperonin GroEL
Offensive virulence factors	Adherence	lytA	1	65.3	Autolysin	autolysin
Offensive virulence factors	Adherence	efaA	1	62.4	EfaA	endocarditis specific antigen
Defensive virulence factors	Stress protein	tig/ropA	1	61.8	Trigger factor	trigger factor
Offensive virulence factors	Adherence	CT396	1	61.1	MOMP	molecular chaperone DnaK
Offensive virulence factors	Adherence	lplA1	1	60.9	Lipoate protein ligase A1	putative lipoate protein ligase A
Defensive virulence factors	Stress protein	clpE	1	60.3	ClpE	ATP-dependent protease
Defensive virulence factors	Stress protein	sigA/rpoV	1	59.6	Sigma A	RNA polymerase sigma factor
Offensive virulence factors	Toxin	cylR2	1	59.3	Cytolysin	cytolysin regulator R2
Defensive virulence factors	Stress protein	clpC	1	58.7	ClpC	endopeptidase Clp ATP-binding chain C
Defensive virulence factors	Stress protein	lgt	1	56.6	Lipoprotein diacylglyceryl transferase	prolipoprotein diacylglyceryl transferase
Offensive virulence factors	Toxin	Cthe_0827	1	53.1	Hemolysin	hemolysin A
Defensive virulence factors	Stress protein	EFAU004_00405	1	52	BopD	LacI family transcriptional regulator
Defensive virulence factors	Stress protein	htrA/degP	1	51.9	Serine protease	serine protease HtrA
Nonspecific virulence factor	Iron uptake system	bauE	1	51.6	Acinetobactin	bauE
Defensive virulence factors	Stress protein	sodB	1	51.3	SodB	superoxide dismutase
Defensive virulence factors	Stress protein	ndk	1	50.4	Nucleoside diphosphate kinase	nucleoside diphosphate kinase
Defensive virulence factors	Stress protein	hlyIII	1	50.3	Hemolysin III	Hemolysin III
Defensive virulence factors	Stress protein	pavA	1	49.4	Fibronectin-binding proteins	adherence and virulence protein A
Defensive virulence factors	Stress protein	stp	1	49.2	Serine-threonine phosphatase	putative phosphoprotein phosphatase
Defensive virulence factors	Stress protein	ctpV	1	48.2	Copper exporter	Probable metal cation transporter P-type ATPase CtpV
Defensive virulence factors	Stress protein	dltA	1	47.6	D-alanine-polyphosphoribitol ligase	D-alanine-activating enzyme
Offensive virulence factors	Toxin	orfM	1	47.3	LOS	putative deoxyribonucleotide triphosphate pyrophosphatase
Offensive virulence factors	Toxin	flmH	1	47.3	Polar flagella	flagellar-related 3-oxoacyl-ACP reductase
Offensive virulence factors	Toxin	scpB	1	46.6	Fibronectin-binding protein	segregation and condensation protein B
Offensive virulence factors	Toxin	piuA	2	46.2	Pneumococcal iron uptake	iron-compound ABC transporter, iron-compound-binding protein
Offensive virulence factors	Toxin	srtA	1	45	Sortase A	Sortase, putative
Nonspecific virulence factor	Iron uptake system	ybtP	1	44.9	Yersiniabactin	yersiniabactin ABC transporter ATP-binding/permease protein YbtP
Nonspecific virulence factor	Iron uptake system	lspA	1	43.6	Lipoprotein-specific signal peptidase II	putative signal peptidase II
Nonspecific virulence factor	Iron uptake system	gbpB	1	43.4	GbpC	putative peptidoglycan hydrolase
Nonspecific virulence factor	Iron uptake system	fatD	1	43.3	anguibactin	ferric anguibactin transport protein
Nonspecific virulence factor	Iron uptake system	feoA	1	43.2	Ferrous iron transport	ferrous iron transporter A
Nonspecific virulence factor	Iron uptake system	fbpC	1	42.8	FbpABC	ABC transporter, ATP-binding protein
Nonspecific virulence factor	Iron uptake system	mrsA/glmM	1	42.6	Exopolysaccharide	phosphoglucosamine mutase
Nonspecific virulence factor	Iron uptake system	glnA1	1	42.5	Glutamine synthesis	glutamine synthetase
Nonspecific virulence factor	Iron uptake system	pdgA	1	41.8	PdgA	polysaccharide deacetylase
Offensive virulence factors	Toxin	mprA	1	41.4	MprA/B	DNA-binding response regulator
Offensive virulence factors	Toxin	relA	1	41.3	(p)ppGpp synthesis and hydrolysis	GTP pyrophosphokinase
Offensive virulence factors	Toxin	lysA	1	41.1	Lysine synthesis	diaminopimelate decarboxylase
Offensive virulence factors	Toxin	aatC	2	40.9	ABC transporter for dispersin	ABC transporter ATP-binding protein
Offensive virulence factors	Toxin	Pmen_2312	1	40.7	Hcp secretion island-1 encoded type VI secretion system (H-T6SS)	ABC transporter related
Offensive virulence factors	Toxin	rtxB	1	40.6	RTX toxin	ABC-type bacteriocin/lantibiotic exporter
Offensive virulence factors	Toxin	lmb	1	40.6	Laminin-binding protein	Zn-porter lipoprotein, putative
Offensive virulence factors	Invasion	cheA	1	40.4	Flagella	chemotaxis protein CheA
Offensive virulence factors	Invasion	pilG	1	40.4	Type IV pili twitching motility related proteins	type IV pilus response regulator PilG
Nonspecific virulence factor	Iron uptake system	pchH	1	40.2	Pyochelin	ABC transporter, ATP-binding/permease protein
Offensive virulence factors	Secretion system	cap5H	1	40	Capsule	capsular polysaccharide biosynthesis protein Cap5H
Offensive virulence factors	Secretion system	cheB	1	40	peritrichous flagella	chemotaxis-specific methylesterase
