# Supplementary material for: Whole-genome analysis and antimicrobial resistance phenotype of Vagococcus fluvialis isolated from wild Niviventer
Source: Front Microbiol. 2025 Apr 16;16:1546744. doi: 10.3389/fmicb.2025.1546744 (PMC12042758; doi:10.3389/fmicb.2025.1546744)
Supplement: Supplementary Table 2 — CARD. [file Table_2.xlsx]

## Sheet: Sheet1
Resistance mechanism	Resistance gene family	Resistance gene name	fragment number	Identity(%)	Associated drug
antibiotic efflux	multidrug and toxic compound extrusion (MATE) transporter	emeA	1	69.1	acridine dye
antibiotic target alteration	pmr phosphoethanolamine transferase	ugd	1	63.4	peptide antibiotic
antibiotic target replacement	trimethoprim resistant dihydrofolate reductase dfr	dfrE	1	60.5	diaminopyrimidine antibiotic
antibiotic target protection	ABC-F ATP-binding cassette ribosomal protection protein	lsaA	1	59.6	lincosamide antibiotic; macrolide antibiotic; oxazolidinone antibiotic; phenicol antibiotic; pleuromutilin antibiotic; streptogramin antibiotic; tetracycline antibiotic
antibiotic inactivation	AAC(3)	AAC(3)-IIb	1	56.2	aminoglycoside antibiotic
antibiotic inactivation	ANT(4')	ANT(4')-Ib	1	54.8	aminoglycoside antibiotic
antibiotic efflux	major facilitator superfamily (MFS) antibiotic efflux pump	pmrA	1	54.3	fluoroquinolone antibiotic
antibiotic target alteration	glycopeptide resistance gene cluster; van ligase	vanN	1	53.4	glycopeptide antibiotic
antibiotic efflux	ATP-binding cassette (ABC) antibiotic efflux pump	efrA	3	53.37±13.32	fluoroquinolone antibiotic; macrolide antibiotic; rifamycin antibiotic
antibiotic inactivation	AAC(6')	AAC(6')-Ip	2	50.95±0.65	aminoglycoside antibiotic
antibiotic efflux	major facilitator superfamily (MFS) antibiotic efflux pump	arlR	3	49.60±7.72	acridine dye; fluoroquinolone antibiotic
antibiotic target protection	ABC-F ATP-binding cassette ribosomal protection protein	msrC	1	49.4	lincosamide antibiotic; macrolide antibiotic; oxazolidinone antibiotic; phenicol antibiotic; pleuromutilin antibiotic; streptogramin antibiotic; tetracycline antibiotic
antibiotic efflux	ATP-binding cassette (ABC) antibiotic efflux pump	patB	2	49.10±6.40	fluoroquinolone antibiotic
antibiotic target alteration	glycopeptide resistance gene cluster; vanT	vanTN	1	49	glycopeptide antibiotic
antibiotic efflux	ATP-binding cassette (ABC) antibiotic efflux pump	efrB	6	48.00±11.03	fluoroquinolone antibiotic; macrolide antibiotic; rifamycin antibiotic
antibiotic target alteration	glycopeptide resistance gene cluster; vanXY	vanXYN	1	47.6	glycopeptide antibiotic
antibiotic inactivation	ANT(6)	aad(6)	1	47.3	aminoglycoside antibiotic
antibiotic efflux	small multidrug resistance (SMR) antibiotic efflux pump	abeS	1	46.5	aminocoumarin antibiotic; macrolide antibiotic
antibiotic target alteration	glycopeptide resistance gene cluster; vanR	vanRM	4	46.20±2.74	glycopeptide antibiotic
antibiotic efflux	ATP-binding cassette (ABC) antibiotic efflux pump	patA	3	45.67±6.07	fluoroquinolone antibiotic
antibiotic inactivation	chloramphenicol acetyltransferase (CAT)	Streptococcus suis chloramphenicol acetyltransferase	1	44.9	phenicol antibiotic
antibiotic efflux	resistance-nodulation-cell division (RND) antibiotic efflux pump	mtrA	2	44.30±2.70	macrolide antibiotic; penam
antibiotic efflux	resistance-nodulation-cell division (RND) antibiotic efflux pump	acrF	1	44.2	cephalosporin; cephamycin; fluoroquinolone antibiotic; penam
antibiotic inactivation	chloramphenicol acetyltransferase (CAT)	catB8	1	43.6	phenicol antibiotic
antibiotic efflux	small multidrug resistance (SMR) antibiotic efflux pump	Pseudomonas aeruginosa emrE	1	42.5	aminoglycoside antibiotic
antibiotic efflux	ATP-binding cassette (ABC) antibiotic efflux pump	macB	10	42.02±2.14	macrolide antibiotic
antibiotic efflux	major facilitator superfamily (MFS) antibiotic efflux pump	Staphylococcys aureus LmrS	1	42	aminoglycoside antibiotic; diaminopyrimidine antibiotic; macrolide antibiotic; oxazolidinone antibiotic; phenicol antibiotic
antibiotic efflux	kdpDE	kdpE	1	41.8	aminoglycoside antibiotic
antibiotic efflux	major facilitator superfamily (MFS) antibiotic efflux pump	arlS	1	41.3	acridine dye; fluoroquinolone antibiotic
antibiotic target alteration	glycopeptide resistance gene cluster; vanY	vanYM	1	41	glycopeptide antibiotic
antibiotic target alteration	glycopeptide resistance gene cluster; vanS	vanSA	1	40.9	glycopeptide antibiotic
antibiotic target alteration	glycopeptide resistance gene cluster; vanR	vanRB	1	40.8	glycopeptide antibiotic
antibiotic target alteration	Cfr 23S ribosomal RNA methyltransferase	cfrC	1	40.8	lincosamide antibiotic; macrolide antibiotic; oxazolidinone antibiotic; phenicol antibiotic; streptogramin antibiotic
antibiotic target protection	ABC-F ATP-binding cassette ribosomal protection protein	optrA	1	40.6	lincosamide antibiotic; macrolide antibiotic; oxazolidinone antibiotic; phenicol antibiotic; pleuromutilin antibiotic; streptogramin antibiotic; tetracycline antibiotic
antibiotic target protection	ABC-F ATP-binding cassette ribosomal protection protein	vgaA	2	40.50±0.10	lincosamide antibiotic; macrolide antibiotic; oxazolidinone antibiotic; phenicol antibiotic; pleuromutilin antibiotic; streptogramin antibiotic; tetracycline antibiotic
antibiotic efflux	ATP-binding cassette (ABC) antibiotic efflux pump	msbA	2	40.45±0.45	nitroimidazole antibiotic
antibiotic target alteration	glycopeptide resistance gene cluster; vanR	vanRG	1	40.4	glycopeptide antibiotic
