# Supplementary material for: Whole-genome analysis and antimicrobial resistance phenotype of Vagococcus fluvialis isolated from wild Niviventer
Source: Front Microbiol. 2025 Apr 16;16:1546744. doi: 10.3389/fmicb.2025.1546744 (PMC12042758; doi:10.3389/fmicb.2025.1546744)
Supplement: Supplementary Table 3 — DDH values between 25C42 and 18 phylogenetically close Vagococcus species. [file Table_3.xlsx]

## Sheet: ggdc_results_24-09-19-15-27-467
Table S3 DDH values between strain 25C42 and 18 phylogenetically close Vagococcus species
Reference genome	Formula 1		Formula 2		Formula 3
	DDH	Prob. DDH ≥ 70%	DDH	Prob. DDH ≥ 70%	DDH	Prob. DDH ≥ 70%
V.fluvialis GCF_020628455.1	80.6	91.59	88.6	95.32	84.9	98.24
V.acidifermentans GCF_003987655.1	12.9	0	24.9	0.01	13.3	0
V.coleopterorum GCF_011303955.1	13.5	0	24.2	0.01	13.9	0
V.zengguangii GCA_005145005.1	13.5	0	24.1	0.01	13.9	0
V.xieshaowenii GCF_004792515.1	13.7	0	23.6	0	14	0
V.allomyrinae GCF_017829975.1	12.9	0	23.4	0	13.2	0
V.entomophilus GCF_003987595.1	13.2	0	22.5	0	13.5	0
V.lutrae GCF_023299185.1	13.5	0	22.5	0	13.9	0
V.vulneris GCF_003950515.1	14.2	0	21.7	0	14.5	0
V.carniphilus GCF_014397115.1	21.4	0	21.6	0	20.5	0
V.hydrophili GCF_011304195.1	20.5	0	21.6	0	19.8	0
V.salmoninarum GCA_003987495.1	13.3	0	21.3	0	13.7	0
V.humatus GCF_003950325.1	13.7	0	21	0	14	0
V.silagei GCF_004795745.1	14.6	0	20.8	0	14.8	0
V.martis GCF_002026305.1	15.6	0	20.7	0	15.7	0
V.teuberi GCF_001870205.1	16.1	0	20.6	0	16.1	0
V.penaei GCF_003987515.1	15.1	0	20.2	0	15.2	0
V.bubulae GCF_003950315.1	16.1	0	20.2	0	16.1	0
